# Supplementary material for: Comparison of Morbidity and Mortality Outcomes between Hybrid Palliation and Norwood Palliation Procedures for Hypoplastic Left Heart Syndrome: Meta-Analysis and Systematic Review
Source: J Clin Med. 2024 Jul 20;13(14):4244. doi: 10.3390/jcm13144244 (PMC11277754; doi:10.3390/jcm13144244)
Supplement: Supplementary file 1 [file jcm-13-04244-s001.zip]

Archive with 1 entries (1 files):
- jcm-3015465-supplementary.pdf
